# Supplementary material for: Drug Repurposing in Glioblastoma Using a Machine Learning-Based Hybrid Feature Selection Approach
Source: Int J Mol Sci. 2025 Dec 9;26(24):11871. doi: 10.3390/ijms262411871 (PMC12732686; doi:10.3390/ijms262411871)
Supplement: Supplementary file 1 [file ijms-26-11871-s001.zip]

Archive with 4 entries (4 files):
- Supplementary Table S1.xlsx
- Supplementary Table S2.csv
- Supplementary Table S3.csv
- Supplementary Table S4.csv
