# Supplementary material for: Drug Repurposing in Glioblastoma Using a Machine Learning-Based Hybrid Feature Selection Approach
Source: Int J Mol Sci. 2025 Dec 9;26(24):11871. doi: 10.3390/ijms262411871 (PMC12732686; doi:10.3390/ijms262411871)
Supplement: Supplementary file 1 [file ijms-26-11871-s001.zip › Supplementary Table S1.xlsx]

## Sheet: Sheet1
		GDSC1_AUC	GDSC1_LN_IC50	GDCS1_RMSE	GDSC1_Z_SCORE
		TGX221	TGX221	THZ-2-49	TGX221
		GSK269962A	TAK-715	Sepantronium bromide	TAK-715
		CI-1033	Navitoclax	AZD8055	AZD1208
		Bryostatin 1	WH-4-023		GSK269962A
		Bleomycin (50 uM)	GSK269962A		Afatinib
		Pazopanib	AZD5582		CI-1033
		MG-132	AZD1208		Navitoclax
		RO-3306	Pyrimethamine		GW441756
		TAK-715	GW441756		Pazopanib
		GW441756	Afatinib
			Pazopanib
		GDSC2_AUC	GDSC2_LN_IC50	GDCS2_RMSE	GDSC2_Z_SCORE
		Navitoclax	Navitoclax	Tanespimycin	Linsitinib
		POMHEX	POMHEX	Afatinib	Navitoclax
		MK-1775	Linsitinib	AGI-5198	Remodelin
		Afatinib	Staurosporine	Taselisib	POMHEX
		Linsitinib	Sapitinib	UNC0638	Afatinib
		Methotrexate	Methotrexate	Bosutinib	Staurosporine
			MK-1775	Vorinostat	Selumetinib
			PD0325901	BMS-536924	Sapitinib
			Bosutinib		EHT-1864
					Bosutinib
					Dasatinib
