# Supplementary material for: Drug Repurposing in Glioblastoma Using a Machine Learning-Based Hybrid Feature Selection Approach
Source: Int J Mol Sci. 2025 Dec 9;26(24):11871. doi: 10.3390/ijms262411871 (PMC12732686; doi:10.3390/ijms262411871)
Supplement: Supplementary file 1 [file ijms-26-11871-s001.zip › Supplementary Table S2.csv]

Shared_Drugs
5-fluorouracil
agi-6780
azd1208
azd1332
azd2014
azd4547
azd5438
azd5582
azd6482
azd6738
azd7762
azd8055
azd8186
afatinib
alisertib
avagacestat
axitinib
bi-2536
bms-345541
bms-536924
bms-754807
bx795
bicalutamide
bleomycin
bleomycin (50 um)
bortezomib
bosutinib
cct-018159
cct007093
chir-99021
cisplatin
crizotinib
cytarabine
dabrafenib
dactolisib
daporinad
dasatinib
docetaxel
doramapimod
eht-1864
elesclomol
entinostat
erlotinib
foretinib
fulvestrant
gsk1904529a
gsk269962a
gw441756
gefitinib
gemcitabine
i-bet-762
iap_5620
iox2
jnk inhibitor viii
jq1
ku-55933
lcl161
lgk974
lapatinib
lenalidomide
lestaurtinib
linsitinib
luminespib
mg-132
mim1
mk-2206
methotrexate
mirin
motesanib
nu7441
navitoclax
nilotinib
nutlin-3a (-)
osi-027
obatoclax mesylate
olaparib
pd0325901
pd173074
pf-4708671
pfi-1
plx-4720
paclitaxel
palbociclib
pevonedistat
pictilisib
piperlongumine
ro-3306
rapamycin
refametinib
rucaparib
ruxolitinib
sb216763
sb505124
sb590885
sgc0946
sl0101
sn-38
selumetinib
sepantronium bromide
serdemetan
sorafenib
tw 37
talazoparib
tamoxifen
tanespimycin
temozolomide
temsirolimus
tozasertib
trametinib
tretinoin
unc0638
vx-11e
veliparib
vinblastine
vinorelbine
vismodegib
vorinostat
wee1 inhibitor
wnt-c59
xav939
yk-4-279
zm447439
