# Supplementary material for: Drug Repurposing in Glioblastoma Using a Machine Learning-Based Hybrid Feature Selection Approach
Source: Int J Mol Sci. 2025 Dec 9;26(24):11871. doi: 10.3390/ijms262411871 (PMC12732686; doi:10.3390/ijms262411871)
Supplement: Supplementary file 1 [file ijms-26-11871-s001.zip › Supplementary Table S3.csv]

Selected_and_Shared_drugs
azd1208
azd5582
azd8055
afatinib
bms-536924
bleomycin (50 um)
bosutinib
dasatinib
eht-1864
gsk269962a
gw441756
linsitinib
mg-132
methotrexate
navitoclax
pd0325901
ro-3306
selumetinib
sepantronium bromide
tanespimycin
unc0638
vorinostat
