# Supplementary material for: Drug Repurposing in Glioblastoma Using a Machine Learning-Based Hybrid Feature Selection Approach
Source: Int J Mol Sci. 2025 Dec 9;26(24):11871. doi: 10.3390/ijms262411871 (PMC12732686; doi:10.3390/ijms262411871)
Supplement: Supplementary file 1 [file ijms-26-11871-s001.zip › Supplementary Table S4.csv]

GDSC1_FDA_Approved_drugs	GDSC2_FDA_Approved_Drugs
axitinib	alpelisib
belinostat	axitinib
bexarotene	bicalutamide
bicalutamide	bortezomib
bortezomib	cisplatin
capivasertib	crizotinib
cisplatin	cyclophosphamide
crizotinib	cytarabine
cytarabine	dacarbazine
dasatinib	dactinomycin
docetaxel	dasatinib
etoposide	docetaxel
fulvestrant	fulvestrant
gefitinib	gefitinib
idelalisib	ibrutinib
lenalidomide	leflunomide
methotrexate	lenalidomide
midostaurin	methotrexate
olaparib	nelarabine
paclitaxel	olaparib
palbociclib	oxaliplatin
pemetrexed	paclitaxel
pyrimethamine	palbociclib
temozolomide	romidepsin
temsirolimus	temozolomide
tretinoin	temsirolimus
vismodegib	teniposide
vorinostat	tretinoin
	venetoclax
	vismodegib
	vorinostat
